# Supplementary material for: Transcriptional programs: Modelling higher order structure in transcriptional control
Source: BMC Bioinformatics. 2009 Jul 16;10:218. doi: 10.1186/1471-2105-10-218 (PMC2725141; doi:10.1186/1471-2105-10-218)
Supplement: Additional file 1 — Transcriptional programs – programs.tar.gz. A gzipped archive containing the transcriptional programs output by our method. [file 1471-2105-10-218-S1.zip]

Archive with 5 entries (5 files):
- bmc_article.bst
- bmc_article.bib
- bmc_article.cls
- readme.html
- bmc_article.tex
