# Supplementary material for: Transcriptional programs: Modelling higher order structure in transcriptional control
Source: BMC Bioinformatics. 2009 Jul 16;10:218. doi: 10.1186/1471-2105-10-218 (PMC2725141; doi:10.1186/1471-2105-10-218)
Supplement: Additional file 1 — Transcriptional programs – programs.tar.gz. A gzipped archive containing the transcriptional programs output by our method. [file 1471-2105-10-218-S1.zip › bmc_article.tex]

%% BioMed_Central_Tex_Template_v1.06
%%                                      %
%  bmc_article.tex            ver: 1.06 %
%                                       %

%%IMPORTANT: do not delete the first line of this template
%%It must be present to enable the BMC Submission system to 
%%recognise this template!!

%%%%%%%%%%%%%%%%%%%%%%%%%%%%%%%%%%%%%%%%%
%%                                     %%
%%  LaTeX template for BioMed Central  %%
%%     journal article submissions     %%
%%                                     %%
%%         <14 August 2007>            %%
%%                                     %%
%%                                     %%
%% Uses:                               %%
%% cite.sty, url.sty, bmc_article.cls  %%
%% ifthen.sty. multicol.sty		   %%
%%				      	   %%
%%                                     %%
%%%%%%%%%%%%%%%%%%%%%%%%%%%%%%%%%%%%%%%%%


%%%%%%%%%%%%%%%%%%%%%%%%%%%%%%%%%%%%%%%%%%%%%%%%%%%%%%%%%%%%%%%%%%%%%
%%                                                                 %%	
%% For instructions on how to fill out this Tex template           %%
%% document please refer to Readme.pdf and the instructions for    %%
%% authors page on the biomed central website                      %%
%% http://www.biomedcentral.com/info/authors/                      %%
%%                                                                 %%
%% Please do not use \input{...} to include other tex files.       %%
%% Submit your LaTeX manuscript as one .tex document.              %%
%%                                                                 %%
%% All additional figures and files should be attached             %%
%% separately and not embedded in the \TeX\ document itself.       %%
%%                                                                 %%
%% BioMed Central currently use the MikTex distribution of         %%
%% TeX for Windows) of TeX and LaTeX.  This is available from      %%
%% http://www.miktex.org                                           %%
%%                                                                 %%
%%%%%%%%%%%%%%%%%%%%%%%%%%%%%%%%%%%%%%%%%%%%%%%%%%%%%%%%%%%%%%%%%%%%%


\NeedsTeXFormat{LaTeX2e}[1995/12/01]
\documentclass[10pt]{bmc_article}    


% Load packages
\usepackage{cite} % Make references as [1-4], not [1,2,3,4]
\usepackage{url}  % Formatting web addresses  
\usepackage{ifthen}  % Conditional 
\usepackage{multicol}   %Columns
\usepackage[utf8]{inputenc} %unicode support
%\usepackage[applemac]{inputenc} %applemac support if unicode package fails
%\usepackage[latin1]{inputenc} %UNIX support if unicode package fails
\urlstyle{rm}
 
 
%%%%%%%%%%%%%%%%%%%%%%%%%%%%%%%%%%%%%%%%%%%%%%%%%	
%%                                             %%
%%  If you wish to display your graphics for   %%
%%  your own use using includegraphic or       %%
%%  includegraphics, then comment out the      %%
%%  following two lines of code.               %%   
%%  NB: These line *must* be included when     %%
%%  submitting to BMC.                         %% 
%%  All figure files must be submitted as      %%
%%  separate graphics through the BMC          %%
%%  submission process, not included in the    %% 
%%  submitted article.                         %% 
%%                                             %%
%%%%%%%%%%%%%%%%%%%%%%%%%%%%%%%%%%%%%%%%%%%%%%%%%                     


\def\includegraphic{}
\def\includegraphics{}


\setlength{\topmargin}{0.0cm}
\setlength{\textheight}{21.5cm}
\setlength{\oddsidemargin}{0cm} 
\setlength{\textwidth}{16.5cm}
\setlength{\columnsep}{0.6cm}

\newboolean{publ}

%%%%%%%%%%%%%%%%%%%%%%%%%%%%%%%%%%%%%%%%%%%%%%%%%%
%%                                              %%
%% You may change the following style settings  %%
%% Should you wish to format your article       %%
%% in a publication style for printing out and  %%
%% sharing with colleagues, but ensure that     %%
%% before submitting to BMC that the style is   %%
%% returned to the Review style setting.        %%
%%                                              %%
%%%%%%%%%%%%%%%%%%%%%%%%%%%%%%%%%%%%%%%%%%%%%%%%%%
 

%Review style settings
\newenvironment{bmcformat}{\begin{raggedright}\baselineskip20pt\sloppy\setboolean{publ}{false}}{\end{raggedright}\baselineskip20pt\sloppy}

%Publication style settings
%\newenvironment{bmcformat}{\fussy\setboolean{publ}{true}}{\fussy}


% Begin ...
\begin{document}
\begin{bmcformat}


%%%%%%%%%%%%%%%%%%%%%%%%%%%%%%%%%%%%%%%%%%%%%%
%%                                          %%
%% Enter the title of your article here     %%
%%                                          %%
%%%%%%%%%%%%%%%%%%%%%%%%%%%%%%%%%%%%%%%%%%%%%%

\title{A sample article title}
 
%%%%%%%%%%%%%%%%%%%%%%%%%%%%%%%%%%%%%%%%%%%%%%
%%                                          %%
%% Enter the authors here                   %%
%%                                          %%
%% Ensure \and is entered between all but   %%
%% the last two authors. This will be       %%
%% replaced by a comma in the final article %%
%%                                          %%
%% Ensure there are no trailing spaces at   %% 
%% the ends of the lines                    %%     	
%%                                          %%
%%%%%%%%%%%%%%%%%%%%%%%%%%%%%%%%%%%%%%%%%%%%%%


\author{Charles A Darwin\correspondingauthor$^{1,2}$%
       \email{Charles A Darwin\correspondingauthor - charles@londonzoo.co.uk}%
      \and
         Jane E Doe\correspondingauthor$^2$%
         \email{Jane E Doe\correspondingauthor - jane.e.doe@cambridge.co.uk}
       and 
         John RS Smith$^3$%
         \email{John RS Smith - john.RS.Smith@cambridge.co.uk}%
      }
      

%%%%%%%%%%%%%%%%%%%%%%%%%%%%%%%%%%%%%%%%%%%%%%
%%                                          %%
%% Enter the authors' addresses here        %%
%%                                          %%
%%%%%%%%%%%%%%%%%%%%%%%%%%%%%%%%%%%%%%%%%%%%%%

\address{%
    \iid(1)Life Sciences Department, Kings College London, Cornwall House,%
        Waterloo Road, London, UK\\
    \iid(2)Department of Zoology, Cambridge, Waterloo Road, London, UK\\
    \iid(3)Marine Ecology Department, Institute of Marine Sciences Kiel, %
        D\"{u}sternbrooker Weg 20, 24105 Kiel, Germany
}%

\maketitle

%%%%%%%%%%%%%%%%%%%%%%%%%%%%%%%%%%%%%%%%%%%%%%
%%                                          %%
%% The Abstract begins here                 %%
%%                                          %%
%% The Section headings here are those for  %%
%% a Research article submitted to a        %%
%% BMC-Series journal.                      %%  
%%                                          %%
%% If your article is not of this type,     %%
%% then refer to the Instructions for       %%
%% authors on http://www.biomedcentral.com  %%
%% and change the section headings          %%
%% accordingly.                             %%   
%%                                          %%
%%%%%%%%%%%%%%%%%%%%%%%%%%%%%%%%%%%%%%%%%%%%%%


\begin{abstract}
        % Do not use inserted blank lines (ie \\) until main body of text.
        \paragraph*{Background:} Text for this section of the abstract. 
      
        \paragraph*{Results:} Text for this section of the abstract \ldots

        \paragraph*{Conclusions:} Text for this section of the abstract \ldots
\end{abstract}


\ifthenelse{\boolean{publ}}{\begin{multicols}{2}}{}


%%%%%%%%%%%%%%%%%%%%%%%%%%%%%%%%%%%%%%%%%%%%%%
%%                                          %%
%% The Main Body begins here                %%
%%                                          %%
%% The Section headings here are those for  %%
%% a Research article submitted to a        %%
%% BMC-Series journal.                      %%  
%%                                          %%
%% If your article is not of this type,     %%
%% then refer to the instructions for       %%
%% authors on:                              %%
%% http://www.biomedcentral.com/info/authors%%
%% and change the section headings          %%
%% accordingly.                             %% 
%%                                          %%
%% See the Results and Discussion section   %%
%% for details on how to create sub-sections%%
%%                                          %%
%% use \cite{...} to cite references        %%
%%  \cite{koon} and                         %%
%%  \cite{oreg,khar,zvai,xjon,schn,pond}    %%
%%  \nocite{smith,marg,hunn,advi,koha,mouse}%%
%%                                          %%
%%%%%%%%%%%%%%%%%%%%%%%%%%%%%%%%%%%%%%%%%%%%%%


%%%%%%%%%%%%%%%%
%% Background %%
%%
\section*{Background}
 Text for this section.\cite{koon,oreg,khar,zvai,xjon,schn,pond,smith,marg,hunn,advi,koha,mouse}


 
%%%%%%%%%%%%%%%%%%%%%%%%%%%%
%% Results and Discussion %%
%%
\section*{Results and Discussion}
  \subsection*{Results sub-heading}
    \subsubsection*{This is a sub-sub-heading}
      Sub-sub-sub-headings are made with the \textsl{\\subsubsection} command. \pb
      pb at end of lines ensures correct paragraph spacing.\pb
	  Text for this sub-sub-section \ldots
    \subsubsection*{Another sub-sub-sub-heading}
      Text for this sub-sub-section \ldots

  \subsection*{Another results sub-heading}
    Text for this sub-section \ldots

  \subsection*{Yet another results sub-heading}
    Text for this sub-section.  More results \ldots


    

%%%%%%%%%%%%%%%%%%%%%%
\section*{Conclusions}
  Text for this section \ldots


  
%%%%%%%%%%%%%%%%%%
\section*{Methods}
  \subsection*{Methods sub-heading for this section}
    Text for this sub-section \ldots

  \subsection*{Another methods sub-heading for this section}
    Text for this sub-section \ldots

  \subsection*{Yet another sub-heading for this section}
    Text for this sub-section \ldots


    
%%%%%%%%%%%%%%%%%%%%%%%%%%%%%%%%
\section*{Authors contributions}
    Text for this section \ldots

    

%%%%%%%%%%%%%%%%%%%%%%%%%%%
\section*{Acknowledgements}
  \ifthenelse{\boolean{publ}}{\small}{}
  Text for this section \ldots


 
%%%%%%%%%%%%%%%%%%%%%%%%%%%%%%%%%%%%%%%%%%%%%%%%%%%%%%%%%%%%%
%%                  The Bibliography                       %%
%%                                                         %%              
%%  Bmc_article.bst  will be used to                       %%
%%  create a .BBL file for submission, which includes      %%
%%  XML structured for BMC.                                %%
%%  After submission of the .TEX file,                     %%
%%  you will be prompted to submit your .BBL file.         %%
%%                                                         %%
%%                                                         %%
%%  Note that the displayed Bibliography will not          %% 
%%  necessarily be rendered by Latex exactly as specified  %%
%%  in the online Instructions for Authors.                %% 
%%                                                         %%
%%%%%%%%%%%%%%%%%%%%%%%%%%%%%%%%%%%%%%%%%%%%%%%%%%%%%%%%%%%%%


{\ifthenelse{\boolean{publ}}{\footnotesize}{\small}
 \bibliographystyle{bmc_article}  % Style BST file
  \bibliography{bmc_article} }     % Bibliography file (usually '*.bib' ) 

%%%%%%%%%%%

\ifthenelse{\boolean{publ}}{\end{multicols}}{}

%%%%%%%%%%%%%%%%%%%%%%%%%%%%%%%%%%%
%%                               %%
%% Figures                       %%
%%                               %%
%% NB: this is for captions and  %%
%% Titles. All graphics must be  %%
%% submitted separately and NOT  %%
%% included in the Tex document  %%
%%                               %%
%%%%%%%%%%%%%%%%%%%%%%%%%%%%%%%%%%%

%%
%% Do not use \listoffigures as most will included as separate files

\section*{Figures}
  \subsection*{Figure 1 - Sample figure title}
      A short description of the figure content
      should go here.

  \subsection*{Figure 2 - Sample figure title}
      Figure legend text.


%%%%%%%%%%%%%%%%%%%%%%%%%%%%%%%%%%%
%%                               %%
%% Tables                        %%
%%                               %%
%%%%%%%%%%%%%%%%%%%%%%%%%%%%%%%%%%%

%% Use of \listoftables is discouraged.
%%
\section*{Tables}
  \subsection*{Table 1 - Sample table title}
    Here is an example of a \emph{small} table in \LaTeX\ using  
    \verb|\tabular{...}|. This is where the description of the table 
    should go. \par \mbox{}
    \par
    \mbox{
      \begin{tabular}{|c|c|c|}
        \hline \multicolumn{3}{|c|}{My Table}\\ \hline
        A1 & B2  & C3 \\ \hline
        A2 & ... & .. \\ \hline
        A3 & ..  & .  \\ \hline
      \end{tabular}
      }
  \subsection*{Table 2 - Sample table title}
    Large tables are attached as separate files but should
    still be described here.


%%%%%%%%%%%%%%%%%%%%%%%%%%%%%%%%%%%
%%                               %%
%% Additional Files              %%
%%                               %%
%%%%%%%%%%%%%%%%%%%%%%%%%%%%%%%%%%%

\section*{Additional Files}
  \subsection*{Additional file 1 --- Sample additional file title}
    Additional file descriptions text (including details of how to
    view the file, if it is in a non-standard format or the file extension).  This might
    refer to a multi-page table or a figure.

  \subsection*{Additional file 2 --- Sample additional file title}
    Additional file descriptions text.


\end{bmcformat}
\end{document}
